# Supplementary material for: Mesenchymal Stem Cell-Conditioned Media Regulate Steroidogenesis and Inhibit Androgen Secretion in a PCOS Cell Model via BMP-2
Source: Int J Mol Sci. 2021 Aug 25;22(17):9184. doi: 10.3390/ijms22179184 (PMC8431467; doi:10.3390/ijms22179184)
Supplement: Supplementary file 1 [file ijms-22-09184-s001.zip]

Archive with 1 entries (1 files):
- ijms-1308334-supplementary.pdf
